# Supplementary material for: The Unexpected Chemistry of Thiacalix[4]arene Monosulfoxide
Source: Molecules. 2023 May 5;28(9):3914. doi: 10.3390/molecules28093914 (PMC10179807; doi:10.3390/molecules28093914)
Supplement: Supplementary file 1 [file molecules-28-03914-s001.zip]

Archive with 1 entries (1 files):
- molecules-2341516-supplementary.pdf
